# Supplementary material for: Impact of Newborn Screening and Early Dietary Management on Clinical Outcome of Patients with Long Chain 3-Hydroxyacyl-CoA Dehydrogenase Deficiency and Medium Chain Acyl-CoA Dehydrogenase Deficiency—A Retrospective Nationwide Study
Source: Nutrients. 2021 Aug 24;13(9):2925. doi: 10.3390/nu13092925 (PMC8469775; doi:10.3390/nu13092925)
Supplement: Supplementary file 1 [file nutrients-13-02925-s001.zip]

Archive with 1 entries (1 files):
- nutrients-1342379-supplementary.pdf
